# Supplementary material for: IL-17-Mediated Inflammation Promotes Cigarette Smoke-Induced Genomic Instability
Source: Cells. 2021 May 12;10(5):1173. doi: 10.3390/cells10051173 (PMC8151076; doi:10.3390/cells10051173)
Supplement: Supplementary file 1 [file cells-10-01173-s001.zip]

Archive with 1 entries (1 files):
- cells-1157115-supplymentary final.pdf
